# Supplementary material for: Analysis of S-Adenosylmethionine and S-Adenosylhomocysteine: Method Optimisation and Profiling in Healthy Adults upon Short-Term Dietary Intervention
Source: Metabolites. 2022 Apr 20;12(5):373. doi: 10.3390/metabo12050373 (PMC9143066; doi:10.3390/metabo12050373)
Supplement: Supplementary file 1 [file metabolites-12-00373-s001.zip]

Archive with 4 entries (4 files):
- Excel file 1_Healthy_cohort.xlsx
- Excel file 2_Validation Diagnostic Bland-Altman.xlsx
- Excel file 3_Diet_study.xlsx
- Supplementary Information Corrillero et al_28MAR2022.pdf
