# Supplementary material for: Analysis of S-Adenosylmethionine and S-Adenosylhomocysteine: Method Optimisation and Profiling in Healthy Adults upon Short-Term Dietary Intervention
Source: Metabolites. 2022 Apr 20;12(5):373. doi: 10.3390/metabo12050373 (PMC9143066; doi:10.3390/metabo12050373)
Supplement: Supplementary file 1 [file metabolites-12-00373-s001.zip › Excel file 1_Healthy_cohort.xlsx]

## Sheet: Healthy subjects
Sex	AGE	SAM Plasma, nM	SAH Plasma, nM	Creatinine Plasma, µM	SAM/SAH
Female	19	138	20.5	66.1	6.73171
Female	29	138	19.7	43.2	7.00508
Male	36	127	20.9	50.3	6.07656
Male	49	124	26.8	50.5	4.62687
Male	31	124	21.6	54.4	5.74074
Female	43	106	17.7	25.8	5.9887
Female	55	125	20.7	54.2	6.03865
Female	31	102	17	27.4	6
Male	29	96.3	23.2	54.7	4.15086
Female	46	99.7	21	54.9	4.74762
Female	27	102	20.5	37.5	4.97561
Male	60	106	26.4	83	4.01515
Female	25	111	19.5	36.5	5.69231
Male	56	117	28.1	57	4.1637
Female	20	124	17.1	42.1	7.25146
Female	56	122	24	41.1	5.08333
Female	57	135	21.7	32.5	6.2212
Female	42	135	18.9	47.2	7.14286
Female	59	143	21.6	44.6	6.62037
Female	26	134	19.1	25.7	7.01571
Female	28	124	20	32	6.2
Female	26	92.5	19	10.7	4.86842
Female	35	162	23.8	41.5	6.80672
Female	NA	111	20.9	46.2	5.311
Male	28	122	22.9	53.8	5.32751
Female	21	110	17.2	22.2	6.39535
Female	41	128	20.4	43.4	6.27451
Male	32	105	21.1	41.4	4.9763
Female	41	149	31.8	48.5	4.68553
Female	NA	120	25.2	66.3	4.7619
Female	NA	72.7	19.8	18.4	3.67172
Female	38	132	19.3	35.2	6.83938
Male	NA	143	21.9	25.4	6.52968
