# Supplementary material for: Analysis of S-Adenosylmethionine and S-Adenosylhomocysteine: Method Optimisation and Profiling in Healthy Adults upon Short-Term Dietary Intervention
Source: Metabolites. 2022 Apr 20;12(5):373. doi: 10.3390/metabo12050373 (PMC9143066; doi:10.3390/metabo12050373)
Supplement: Supplementary file 1 [file metabolites-12-00373-s001.zip › Excel file 2_Validation Diagnostic Bland-Altman.xlsx]

## Sheet: IEM Patients Bland-Altman
Subject	Diagnostic SAM (nM)	New method SAM (nM)		Subject	Diagnostic SAH (nM)	New method SAH (nM)
1	136	119		1	79.4	81.4
2	1420	1520		2	269	194
3	138	162		3	50.1	38.5
4	644	478		4	37.6	54.5
5	311	376		5	141	98.7
6	206	249.5		6	29.5	15.15
7	94.2	52.2		7	58.6	25.95
8	21.6	113.5		8	60.8	25.55
9	855	1013.5		9	60.9	35.25
10	145	44.95		10	24.7	15.05
11	1090	1170		11	100	50.55
12	102	69.55		12	17.5	8.83
13	1020	736		13	49.6	27.05
14	899	559.5		14	44.5	19.45
15	51.6	34.2		15	21.3	11.4
16	74.7	63.05		16	24.6	14.85
