# Supplementary material for: Analysis of S-Adenosylmethionine and S-Adenosylhomocysteine: Method Optimisation and Profiling in Healthy Adults upon Short-Term Dietary Intervention
Source: Metabolites. 2022 Apr 20;12(5):373. doi: 10.3390/metabo12050373 (PMC9143066; doi:10.3390/metabo12050373)
Supplement: Supplementary file 1 [file metabolites-12-00373-s001.zip › Excel file 3_Diet_study.xlsx]

## Sheet: RCT_DIET study
RCT DIET Study	AGE	DIET	GENDER	SAM Plasma, nM	SAH Plasma, nM	Creatinine Plasma, µM	SAM Urine, µM	SAH Urine, µM	Creatinine Urine, µM	SAM/Crea	SAH/Crea	Creatinine Urine, mM	SAM/SAH Plasma	SAM/SAH Urine
Baseline1	34	MD	Female	109	63.4	74	0.473	0.0549	327	1.44648	0.16789	8.175	1.71924	8.61566
Baseline2	30	VD	Female	107	51.5	54.3	0.785	0.0759	482	1.62863	0.157469	12.05	2.07767	10.3426
Baseline3	46	MD	Female	122	54.2	32.4	0.8	0.0599	363	2.20386	0.165014	9.075	2.25092	13.3556
Baseline4	25	VD	Female	120	61.9	49.1	0.277	0.035	192	1.44271	0.182292	4.8	1.93861	7.91429
Baseline5	25	MD	Female	113	50.6	77.1	1.16	0.109	835	1.38922	0.130539	20.875	2.2332	10.6422
Baseline6	45	VD	Female	345	50	55.3	0.143	0.0222	32.9	4.3465	0.674772	0.8225	6.9	6.44144
Baseline7	24	MD	Male	134	57.1	55	0.872	0.078	509	1.71316	0.153242	12.725	2.34676	11.1795
Baseline8	30	VD	Female	129	44.1	68	0.928	0.0627	605	1.53388	0.103636	15.125	2.92517	14.8006
Baseline9	45	MD	Male	105	67.8	102	0.223	0.0304	103	2.16505	0.295146	2.575	1.54867	7.33553
Baseline10	26	VD	Female	112	56.7	48.7	0.778	0.0741	358	2.17318	0.206983	8.95	1.97531	10.4993
Baseline11	32	VD	Male	89.2	55.1	40.9	0.481	0.0678	437	1.10069	0.155149	10.925	1.61887	7.0944
Baseline12	27	VD	Male	156	65.9	97.8	1.55	0.181	1260	1.23016	0.143651	31.5	2.36722	8.56354
Baseline13	33	MD	Male	121	61.3	88.4	0.188	0.0308	91	2.06593	0.338462	2.275	1.9739	6.1039
Baseline14	22	MD	Female	164	58	90.2	1.23	0.109	991	1.24117	0.10999	24.775	2.82759	11.2844
Baseline15	26	MD	Female	106	49.4	6.62	0.832	0.0792	517	1.60928	0.153191	12.925	2.14575	10.5051
Baseline16	29	MD	Male	88.7	58.3	83.4	1.22	0.149	1280	0.953125	0.116406	32	1.52144	8.18792
Baseline17	23	MD	Female	102	54.9	72.6	1.26	0.102	722	1.74515	0.141274	18.05	1.85792	12.3529
Baseline18	55	VD	Female	114	53.1	53.7	0.255	0.028	83.7	3.04659	0.334528	2.0925	2.14689	9.10714
Baseline19	39	VD	Female	111	54.6	50.6	0.881	0.113	617	1.42788	0.183144	15.425	2.03297	7.79646
Baseline20	29	MD	Male	124	49.8	37.8	2.08	0.152	1270	1.6378	0.119685	31.75	2.48996	13.6842
Baseline21	22	VD	Male	143	58.8	41.5	1.16	0.0898	726	1.5978	0.123691	18.15	2.43197	12.9176
Baseline22	24	VD	Male	130	51.1	42.2	0.927	0.0997	782	1.18542	0.127494	19.55	2.54403	9.29789
Baseline23	30	VD	Female	125	47.5	57.4	0.804	0.0857	542	1.48339	0.158118	13.55	2.63158	9.38156
Baseline24	18	MD	Female	210	42.1	55.6	0.758	0.0645	390	1.94359	0.165385	9.75	4.98812	11.7519
Baseline25	20	VD	Female	101	40	65	1.16	0.0939	733	1.58254	0.128104	18.325	2.525	12.3536
Baseline26	23	VD	Female	178	76.5	56.8	0.977	0.079	514	1.90078	0.153696	12.85	2.3268	12.3671
Baseline27	22	MD	Female	153	69.2	72.9	1.71	0.131	1170	1.46154	0.111966	29.25	2.21098	13.0534
Baseline28	21	MD	Female	108	53.7	48.6	0.71	0.0664	424	1.67453	0.156604	10.6	2.01117	10.6928
Baseline29	22	MD	Male	156	41.7	69.1	0.526	0.0566	272	1.93382	0.208088	6.8	3.74101	9.29329
Baseline30	24	VD	Female	326	54.1	69.4	1.07	0.0946	665	1.60902	0.142256	16.625	6.02588	11.3108
Baseline31	26	VD	Male	175	61.8	61.5	0.376	0.0416	174	2.16092	0.23908	4.35	2.83172	9.03846
Baseline32	53	MD	Male	159	49.7	91.9	1.2	0.13	1020	1.17647	0.127451	25.5	3.1992	9.23077
Baseline33	24	MD	Male	137	57.2	81.9	1.81	0.18	1560	1.16026	0.115385	39	2.3951	10.0556
Baseline34	25	VD	Female	112	52	48.2	0.465	0.045	272	1.70956	0.165441	6.8	2.15385	10.3333
Baseline35	30	VD	Male	120	71.4	46	0.484	0.0555	220	2.2	0.252273	5.5	1.68067	8.72072
Baseline36	32	MD	Male	114	58.5	55.5	0.686	0.08	476	1.44118	0.168067	11.9	1.94872	8.575
Baseline37	52	VD	Female	112	56.9	31.6	0.912	0.0903	477	1.91195	0.189308	11.925	1.96837	10.0997
Baseline38	48	MD	Female	85.7	63.3	47	0.785	0.0669	501	1.56687	0.133533	12.525	1.35387	11.7339
Baseline39	22	MD	Male	128	68.8	76.7	1.16	0.148	922	1.25813	0.160521	23.05	1.86047	7.83784
Baseline40	25	MD	Male	130	62	40.7	1.49	0.145	948	1.57173	0.152954	23.7	2.09677	10.2759
Baseline41	26	MD	Female	110	51.3	50.5	1.43	0.157	832	1.71875	0.188702	20.8	2.14425	9.10828
Baseline42	27	MD	Female	124	45	24.9	0.723	0.0728	481	1.50312	0.151351	12.025	2.75556	9.93132
Baseline43	47	VD	Male	145	59.4	54.7	0.463	0.05	277	1.67148	0.180505	6.925	2.44108	9.26
Baseline44	51	VD	Male	179	61.4	66.5	0.49	0.049	199	2.46231	0.246231	4.975	2.91531	10
Baseline45	36	MD	Female	141	44.4	36.3	1.01	0.0904	767	1.31682	0.117862	19.175	3.17568	11.1726
Baseline46	24	VD	Female	151	56.8	50.5	1.03	0.102	752	1.36968	0.135638	18.8	2.65845	10.098
Baseline47	28	VD	Female	138	61.2	61.7	0.519	0.0587	319	1.62696	0.184013	7.975	2.2549	8.84157
Baseline48	31	MD	Female	107	48.5	39.1	0.703	0.0592	383	1.83551	0.154569	9.575	2.20619	11.875
Baseline49	20	VD	Female	137	51.6	47	0.413	0.0345	172	2.40116	0.200581	4.3	2.65504	11.971
Baseline50	43	MD	Male	121	51.3	84.2	1.44	0.163	1020	1.41176	0.159804	25.5	2.35867	8.83436
Baseline51	29	VD	Female	155	51.9	58.2	1.1	0.111	731	1.50479	0.151847	18.275	2.98651	9.90991
End1	34	MD	Female	126	47	73	0.36	0.0282	116	3.10345	0.243103	2.9	2.68085	12.766
End2	30	VD	Female	133	49.8	80.5	0.889	0.0718	545	1.63119	0.131743	13.625	2.67068	12.3816
End3	46	MD	Female	121	52.5	77.1	1.65	0.126	944	1.74788	0.133475	23.6	2.30476	13.0952
End4	25	VD	Female	145	55	66.7	2.04	0.0774	405	5.03704	0.191111	10.125	2.63636	26.3566
End5	25	MD	Female	141	42.2	36.3	1.33	0.103	818	1.62592	0.125917	20.45	3.34123	12.9126
End6	45	VD	Female	165	49.6	37.5	0.364	0.0328	91.2	3.99123	0.359649	2.28	3.32661	11.0976
End7	24	MD	Male	125	57.4	62.5	0.63	0.0466	199	3.16583	0.234171	4.975	2.1777	13.5193
End8	30	VD	Female	203	65.8	30.3	0.678	0.0555	310	2.1871	0.179032	7.75	3.08511	12.2162
End9	45	MD	Male	108	43.4	65.2	0.724	0.0733	445	1.62697	0.164719	11.125	2.48848	9.87722
End10	26	VD	Female	126	52.1	56.8	0.647	0.0663	340	1.90294	0.195	8.5	2.41843	9.75867
End11	32	VD	Male	112	53.4	66.7	0.743	0.0971	598	1.24247	0.162375	14.95	2.09738	7.65191
End12	27	VD	Male	143	70.5	51.2	0.473	0.0412	166	2.8494	0.248193	4.15	2.02837	11.4806
End13	33	MD	Male	161	77.3	56.3	0.307	0.0296	90.5	3.39227	0.327072	2.2625	2.08279	10.3716
End14	22	MD	Female	148	57.6	107	0.764	0.0696	416	1.83654	0.167308	10.4	2.56944	10.977
End15	26	MD	Female	161	59.9	76.5	1.12	0.0925	684	1.63743	0.135234	17.1	2.68781	12.1081
End16	29	MD	Male	130	64.2	88.1	1.94	0.2	1800	1.07778	0.111111	45	2.02492	9.7
End17	23	MD	Female	124	60.2	30.5	3.96	0.252	2150	1.84186	0.117209	53.75	2.0598	15.7143
End18	55	VD	Female	113	65.8	34.1	0.279	0.0226	64.8	4.30556	0.348765	1.62	1.71733	12.3451
End19	39	VD	Female	163	60.8	91.4	0.431	0.0398	204	2.11275	0.195098	5.1	2.68092	10.8291
End20	29	MD	Male	129	60.1	49.1	1.57	0.122	950	1.65263	0.128421	23.75	2.14642	12.8689
End21	22	VD	Male	156	50.9	96.4	1.12	0.143	866	1.2933	0.165127	21.65	3.06483	7.83217
End22	24	VD	Male	144	56.5	87.4	0.723	0.0771	335	2.15821	0.230149	8.375	2.54867	9.37743
End23	30	VD	Female	147	63.2	65.2	1.62	0.134	944	1.7161	0.141949	23.6	2.32595	12.0896
End24	18	MD	Female	105	51.2	26.7	1.22	0.0686	517	2.35977	0.132689	12.925	2.05078	17.7843
End25	20	VD	Female	155	42.5	30.2	1.34	0.0968	719	1.8637	0.134631	17.975	3.64706	13.843
End26	23	VD	Female	157	60.3	46.5	0.445	0.0379	130	3.42308	0.291538	3.25	2.60365	11.7414
End27	22	MD	Female	167	57.1	6.55	1.12	0.0876	542	2.06642	0.161624	13.55	2.92469	12.7854
End28	21	MD	Female	142	61.9	52.2	1.4	0.125	1050	1.33333	0.119048	26.25	2.29402	11.2
End29	22	MD	Male	185	43	38.2	0.737	0.0642	290	2.54138	0.221379	7.25	4.30233	11.4798
End30	24	VD	Female	137	47.4	25.8	0.847	0.0654	457	1.85339	0.143107	11.425	2.8903	12.9511
End31	26	VD	Male	125	58.1	37.6	1.02	0.0963	653	1.56202	0.147473	16.325	2.15146	10.5919
End32	53	MD	Male	140	60.5	71.8	1.31	0.151	822	1.59367	0.183698	20.55	2.31405	8.6755
End33	24	MD	Male	199	61.6	63	0.866	0.0716	527	1.64326	0.135863	13.175	3.23052	12.095
End34	25	VD	Female	153	46.6	41	0.605	0.0586	299	2.02341	0.195987	7.475	3.28326	10.3242
End35	30	VD	Male	159	62.2	40.3	0.937	0.0936	582	1.60997	0.160825	14.55	2.55627	10.0107
End36	32	MD	Male	158	59.7	48.8	0.563	0.059	341	1.65103	0.173021	8.525	2.64657	9.54237
End37	52	VD	Female	167	58.2	43.9	0.533	0.034	35.6	14.9719	0.955056	0.89	2.86942	15.6765
End38	48	MD	Female	159	50.7	37	1.04	0.0837	706	1.47309	0.118555	17.65	3.13609	12.4253
End39	22	MD	Male	193	61.2	33.2	0.468	0.0416	211	2.21801	0.197156	5.275	3.15359	11.25
End40	25	MD	Male	136	42.2	10.7	11	1.01	7360	1.49457	0.137228	184	3.22275	10.8911
End41	26	MD	Female	137	41	32.4	1.52	0.135	772	1.96891	0.17487	19.3	3.34146	11.2593
End42	27	MD	Female	159	46.7	46.5	1.02	0.0944	524	1.94656	0.180153	13.1	3.40471	10.8051
End43	47	VD	Male	141	68.6	30.5	0.559	0.0459	196	2.85204	0.234184	4.9	2.05539	12.1786
End44	51	VD	Male	152	65.7	14.3	0.364	0.0278	64	5.6875	0.434375	1.6	2.31355	13.0935
End45	36	MD	Female	165	41	53.3	0.791	0.0586	423	1.86998	0.138534	10.575	4.02439	13.4983
End46	24	VD	Female	179	49.6	10.1	0.883	0.0865	465	1.89892	0.186022	11.625	3.60887	10.2081
End47	28	VD	Female	137	63.5	29.9	0.325	0.0309	70.3	4.62304	0.439545	1.7575	2.15748	10.5178
End48	31	MD	Female	131	42.8	36.8	0.574	0.0448	241	2.38174	0.185892	6.025	3.06075	12.8125
End49	20	VD	Female	188	51.7	11.9	0.698	0.0701	308	2.26623	0.227597	7.7	3.63636	9.9572
End50	43	MD	Male	153	50	29.1	1.28	0.131	788	1.62437	0.166244	19.7	3.06	9.77099
End51	29	VD	Female	155	54	28.3	1.1	0.0849	694	1.58501	0.122334	17.35	2.87037	12.9564
